# Supplementary material for: Which Expectations to Follow: The Impact of First- and Second-Order Beliefs on Strategy Choices in a Stag Hunt Game
Source: Behav Sci (Basel). 2023 Mar 6;13(3):228. doi: 10.3390/bs13030228 (PMC10045160; doi:10.3390/bs13030228)
Supplement: Supplementary file 1 [file behavsci-13-00228-s001.zip]

Archive with 1 entries (1 files):
- behavsci-2199104-supplementary.csv
