# Supplementary material for: Which Expectations to Follow: The Impact of First- and Second-Order Beliefs on Strategy Choices in a Stag Hunt Game
Source: Behav Sci (Basel). 2023 Mar 6;13(3):228. doi: 10.3390/bs13030228 (PMC10045160; doi:10.3390/bs13030228)
Supplement: Supplementary file 1 [file behavsci-13-00228-s001.zip › behavsci-2199104-supplementary.csv]

id	session	strategy	fob_bin	sob_bin	fob	sob	switch	best_response_fob	best_response_sob
3_10	3	0	0	1	0.5	0		0	0
4_15	4	0	0	0	0.5	0.5	0.7	0	0
4_2	4	0	0	0	0.5	0.5	0.7	0	0
3_18	3	0	0	0	0.5	0.5	0.9	0	0
4_10	4	0	0	1	0.5	0.5		0	0
1_18	1	0	1	1	0.5	0.5	0.8	0	0
1_22	1	0	0	0	0.5	0.5	0.95	0	0
3_14	3	0	0	0	0.7	0.5	1	1	0
3_21	3	0	0	0	1	0.5	0.8	1	0
1_16	1	0	1	1	0.3	0.5	0.8	0	0
3_27	3	0	0	0	0.5	0.5	0.95	0	0
1_22	1	0	0	0	0.7	0.5	0.8	1	0
1_26	1	0	0	0	0.5	0.5	0.99	0	0
4_9	4	0	0	0	0.5	0.5	0.95	0	0
2_6	2	0	0	0	0.5	0.5	0.7	0	0
3_12	3	0	0	0	0.5	0.5	0.6	0	0
4_10	4	0	0	0	0.5	0.5	0.9	0	0
3_4	3	0	0	0	0.5	0.5	0.4	0	0
1_4	1	0	0	0	0.5	0.5	0.95	0	0
2_14	2	0	0	0	0.5	0.5	0.6	0	0
2_4	2	0	0	0	0.5	0.5	0.8	0	0
2_17	2	0	0	0	1	0.5	0.7	1	0
1_21	1	0	0	0	0.5	0.5	0.9	0	0
2_20	2	0	0	0	0.5	0.5		0	0
4_4	4	0	0	0	0.6	0.6	0.9	0	0
1_3	1	0	0	0	0.6	0.6	0.8	0	0
2_26	2	0	0	0	0.6	0.6	0.5	0	0
3_13	3	0	0	0	0.4	0.6	0.6	0	0
3_28	3	0	0	0	0.65	0.6	0.8	1	0
1_21	1	0	0	0	0.5	0.7	0.95	0	1
1_25	1	0	0	0	0.7	0.7	0.95	1	1
1_13	1	0	0	0	0.7	0.7	0.7	1	1
2_1	2	0	0	0	0.5	0.7	0.8	0	1
3_18	3	0	0	0	1	0.7	0.8	1	1
2_22	2	0	0	0	0.9	0.7	0.7	1	1
1_20	1	0	0	0	0.7	0.7	0.7	1	1
2_10	2	0	0	0	0.6	0.7	0.7	0	1
1_2	1	0	0	0	0.7	0.7	0.9	1	1
1_1	1	0	0	0	0.5	0.7	0.6	0	1
3_2	3	0	1	0	0.7	0.7	0.9	1	1
1_9	1	0	0	0	0.7	0.7	0.8	1	1
1_24	1	0	0	0	0.8	0.7	0.8	1	1
3_17	3	0	0	0	1	0.7	0.8	1	1
1_24	1	0	0	0	0.73	0.73	1	1	1
3_15	3	0	0	0	0.75	0.75	0.9	1	1
3_1	3	0	0	0	0.7	0.75	0.95	1	1
4_7	4	0	0	0	0.7	0.75	0.9	1	1
2_13	2	0	0	0	0.8	0.8	0.95	1	1
4_5	4	0	0	0	0.8	0.8	0.95	1	1
2_1	2	0	0	0	0.8	0.8	0.8	1	1
1_16	1	0	0	0	1	0.8	0.7	1	1
4_5	4	0	0	0	0.7	0.8	0.8	1	1
2_12	2	0	0	0	0.8	0.8	0.8	1	1
1_19	1	0	0	0	0.8	0.8		1	1
3_5	3	0	0	0	0.8	0.8	0.5	1	1
2_23	2	0	0	0	0.6	0.8		0	1
1_25	1	0	0	0	0.85	0.85	0.8	1	1
1_12	1	0	0	0	1	0.85	0.99	1	1
4_21	4	0	0	0	0.8	0.88	0.7	1	1
2_3	2	0	0	0	0.9	0.9	0.9	1	1
2_8	2	0	0	0	0.5	0.9	0.7	0	1
2_7	2	0	0	0	0.9	0.9	0.5	1	1
2_14	2	0	0	0	0.9	0.9	0.95	1	1
4_3	4	0	0	0	0.5	0.9		0	1
3_25	3	0	0	0	0.9	0.9	0.95	1	1
3_16	3	0	0	0	0.95	0.95	0.8	1	1
3_19	3	0	0	0	0.95	0.95	0.9	1	1
3_17	3	0	0	0	0.95	0.95	0.9	1	1
4_9	4	0	0	0	0.95	0.98	0.8	1	1
3_19	3	0	0	0	0.9	0.99	0.9	1	1
2_16	2	0	0	0	1	1	0.7	1	1
2_15	2	0	0	0	1	1	0.9	1	1
2_11	2	0	0	0	1	1	0.8	1	1
1_17	1	0	0	0	1	1	1	1	1
2_8	2	0	0	0	1	1	0.9	1	1
2_7	2	0	0	0	1	1		1	1
3_9	3	0	0	0	1	1	0.7	1	1
2_10	2	0	0	0	1	1	0.8	1	1
4_19	4	0	0	0	1	1	0.99	1	1
3_22	3	0	0	0	1	1	0.8	1	1
2_19	2	0	0	0	1	1	0.8	1	1
4_12	4	0	0	0	1	1	0.4	1	1
1_18	1	0	0	0	0.8	1	0.95	1	1
4_2	4	0	0	0	1	1	0.5	1	1
2_18	2	0	0	0	1	1	0.8	1	1
4_1	4	0	0	0	1	1	0.6	1	1
2_5	2	0	1	0	1	1	0.7	1	1
2_5	2	0	0	0	1	1	0.6	1	1
3_26	3	0	0	0	1	1	0.8	1	1
4_8	4	0	0	0	1	1	0.95	1	1
2_3	2	0	0	0	1	1	0.7	1	1
2_2	2	0	0	0	0.5	1	0.5	0	1
1_8	1	0	0	0	1	1	0.7	1	1
4_6	4	0	0	0	1	1	0.6	1	1
1_19	1	0	0	0	1	1	0.7	1	1
3_6	3	0	0	0	1	1	0.6	1	1
2_9	2	0	0	0	1	1	0.8	1	1
3_24	3	0	0	0	1	1	0.7	1	1
2_11	2	0	0	0	1	1		1	1
4_22	4	0	0	0	1	1	0.8	1	1
1_10	1	0	0	0	1	1	1	1	1
4_13	4	0	0	0	1	1	0.7	1	1
3_11	3	0	0	0	1	1	0.8	1	1
1_15	1	0	0	0	1	1	0.9	1	1
4_11	4	0	0	0	0.5	1	0.6	0	1
4_4	4	0	0	0	1	1	0.9	1	1
1_23	1	0	0	0	1	1	0.5	1	1
4_14	4	0	0	0	1	1	0.8	1	1
1_23	1	0	0	0	1	1	0.6	1	1
2_4	2	0	0	0	1	1	0.6	1	1
2_12	2	0	0	0	1	1	0.8	1	1
2_6	2	0	0	0	1	1	0.8	1	1
2_9	2	0	0	0	1	1	0.8	1	1
4_11	4	0	0	0	1	1	0.8	1	1
3_29	3	0	0	0	1	1	0.9	1	1
2_21	2	0	0	0	0.9	1	0.8	1	1
3_20	3	0	0	0	1	1	0.8	1	1
3_21	3	0	0	0	0.5	1	0.7	0	1
1_7	1	0	0	0	1	1	0.6	1	1
4_3	4	0	0	0	1	1	0.6	1	1
3_7	3	0	0	0	1	1	0.7	1	1
3_8	3	0	0	0	1	1	0.6	1	1
3_15	3	0	0	0	1	1	0.7	1	1
1_28	1	0	0	0	1	1	0.8	1	1
4_24	4	0	0	0	1	1	0.5	1	1
4_16	4	0	0	0	1	1	0.99	1	1
3_16	3	1	1	1	0	0		1	1
4_12	4	1	1	1	0	0	0.95	1	1
4_13	4	1	0	1	0.5	0.1	0.7	1	1
4_6	4	1	1	1	0.2	0.1	0.8	1	1
4_14	4	1	0	1	0.8	0.2	0.7	0	1
4_23	4	1	0	1	0.75	0.25	0.6	0	1
2_2	2	1	1	1	0.2	0.3	1	1	1
1_5	1	1	1	1	0.3	0.3	0.9	1	1
4_17	4	1	1	1	0.4	0.3	0.99	1	1
1_11	1	1	1	1	0.3	0.3	0.95	1	1
3_20	3	1	1	1	0.35	0.3	0.7	1	1
1_17	1	1	1	1	0.4	0.4	0.9	1	1
1_15	1	1	1	1	0.4	0.4	0.8	1	1
4_18	4	1	1	1	0.5	0.5	0.9	1	1
4_20	4	1	0	0	0.5	0.5	1	1	1
1_14	1	1	1	0	0.5	0.5	0.95	1	1
4_1	4	1	1	1	0.2	0.5	0.8	1	1
2_13	2	1	1	1	0.4	0.5	0.95	1	1
1_6	1	1	1	1	0.5	0.5	1	1	1
3_23	3	1	1	0	0.5	0.5	1	1	1
1_20	1	1	1	1	0.34	0.5	0.8	1	1
4_8	4	1	1	0	1	0.5	0.7	0	1
1_27	1	1	1	0	0.38	0.62	0.99	1	1
4_7	4	1	0	0	0.7	0.7	0.5	0	0
3_3	3	1	1	0	0.5	0.9	0.8	1	0
